# Supplementary material for: Unlocking the Power of Artificial Intelligence: Accurate Zeta Potential Prediction Using Machine Learning
Source: Nanomaterials (Basel). 2023 Mar 29;13(7):1209. doi: 10.3390/nano13071209 (PMC10096557; doi:10.3390/nano13071209)
Supplement: Supplementary file 1 [file nanomaterials-13-01209-s001.zip]

Archive with 1 entries (1 files):
- nanomaterials-2273616-supplementary.pdf
